# Supplementary material for: Peptide Backbone Editing via Post-Translational O to C Acyl Shift
Source: J Am Chem Soc. 2025 Feb 11;147(8):6503–13. doi: 10.1021/jacs.4c14103 (PMC11869294; doi:10.1021/jacs.4c14103)
Supplement: Supplementary file 1 — ja4c14103_si_001.xlsx [file ja4c14103_si_001.xlsx]

## Sheet: Tabulated Results
			wB97M-V/def2-TZVPPD/CPCM	B3LYP-D4/6-31G** CPCM			wB97M-V/def2-TZVPPD/CPCM
	Compound	Isomer	SCFE (hartrees)	ZPE (kcal/mol)	ZPE+H(int) (kcal/mol)	Entropy (cal/(mol•K))	Hº (hartrees)	Sº (cal/(mol*k))	Gº (hartrees)
	4	4_1	-514.509	94.354	101.976	106.604	-514.346	106.604	-514.397
		4_2	-514.51	94.128	101.28	100.844	-514.348	100.844	-514.396
		4_3	-514.507	93.901	101.152	102.99	-514.345	102.99	-514.394
		Minimum:	-514.51				-514.348	100.844	-514.396
		E(rel):	0				0	0	0
	5	5_1	-514.484	93.392	101.135	106.555	-514.323	106.555	-514.374
		5_2	-514.483	93.697	101.266	103.571	-514.322	103.571	-514.371
		5_3	-514.482	93.446	101.13	105.087	-514.321	105.087	-514.371
		5_4	-514.481	93.469	100.701	103.528	-514.32	103.528	-514.37
		5_5	-514.481	93.501	101.14	104.466	-514.32	104.466	-514.369
		Minimum:	-514.484				-514.323	106.555	-514.374
		E(rel):	15.4				15.3	5.7	13.7
	6	6_1	-514.512	95.101	101.986	96.418	-514.35	96.418	-514.395
		6_2	-514.511	94.926	101.879	97.126	-514.348	97.126	-514.395
		Minimum:	-514.512				-514.35	96.418	-514.395
		E(rel):	-1.6				-0.9	-4.4	0.4
	7	7_1	-514.503	94.729	101.938	100.039	-514.341	100.039	-514.388
		7_2	-514.501	94.467	101.863	102.235	-514.339	102.235	-514.388
		7_3	-514.499	94.396	101.767	101.459	-514.337	101.459	-514.385
		7_4	-514.499	94.215	101.655	102.525	-514.337	102.525	-514.386
		7_5	-514.497	94.118	101.568	101.447	-514.335	101.447	-514.383
		7_6	-514.497	94.241	101.697	102.517	-514.335	102.517	-514.383
		7_7	-514.496	94.129	101.694	104.032	-514.334	104.032	-514.383
		7_8	-514.495	94.449	101.76	101.327	-514.333	101.327	-514.381
		7_9	-514.494	94.187	101.626	101.564	-514.332	101.564	-514.38
		Minimum:	-514.503				-514.341	100.039	-514.388
		E(rel):	3.8				4.4	-0.8	4.7
	8	8_1	-514.519	93.687	101.407	104.532	-514.357	104.532	-514.407
		8_2	-514.514	93.874	101.549	105.462	-514.353	105.462	-514.403
		Minimum:	-514.519				-514.357	104.532	-514.407
		E(rel):	-5.7				-5.6	3.7	-6.6
	9	9_1	-514.521	95.204	102.153	98.861	-514.358	98.861	-514.405
		9_2	-514.521	95.38	102.242	97.165	-514.358	97.165	-514.404
		9_3	-514.52	95.064	102.073	98.457	-514.357	98.457	-514.404
		Minimum:	-514.521				-514.358	98.861	-514.405
		E(rel):	-6.8				-6	-2	-5.4
	10	10_1	-514.497	93.778	101.44	106.952	-514.336	106.952	-514.386
		10_2	-514.494	93.559	100.76	102.746	-514.334	102.746	-514.383
		10_3	-514.493	93.787	100.933	105.027	-514.333	105.027	-514.382
		10_4	-514.494	93.329	100.058	98.563	-514.335	98.563	-514.382
		10_5	-514.488	93.863	101.35	104.915	-514.326	104.915	-514.376
		Minimum:	-514.497				-514.336	106.952	-514.386
		E(rel):	7.4				7.6	6.1	5.8
	11	11_1	-514.518	94.365	101.996	104.9	-514.356	104.9	-514.405
		11_2	-514.515	94.301	101.916	104.703	-514.352	104.703	-514.402
		11_3	-514.515	94.029	101.825	108.344	-514.353	108.344	-514.404
		11_4	-514.514	94.172	101.37	102.634	-514.352	102.634	-514.401
		11_5	-514.51	94.43	102.034	105.337	-514.347	105.337	-514.397
		Minimum:	-514.518				-514.356	104.9	-514.405
		E(rel):	-5.2				-4.5	4.1	-5.7
	12	12_1	-514.522	94.341	101.328	100.483	-514.361	100.483	-514.408
		12_2	-514.515	94.449	102.046	108.566	-514.353	108.566	-514.404
		Minimum:	-514.522				-514.361	100.483	-514.408
		E(rel):	-7.7				-7.6	-0.4	-7.5

## Sheet: Minimized Coordinates
Ribosomal Synthesis of Ketone-containing Peptide Backbone via O to C Acyl Shift
Carly K. Schissel, Helena Roberts-Mataric, Isaac J. Garcia, Hana Kang, Matthew B. Francis, and Alanna Schepartz
Coordinates for Optimized Structures Used in Computations (B3LYP-D4/6-31G** Level)
Multiple isomers were evaluated for each intermediate. The lowest energy conformers (blue, based on wB97M-V/def2-TZVPPD Hº data) were used to calculate the relative enthalpy and entropy changes along the reaction pathway.
			X	Y	Z			X	Y	Z			X	Y	Z
Compound	No. of Atoms:	19					19					19
4	Isomer:	4_1					4_2					4_3
		C	1.34753	-1.20981	1.93685		C	1.26765	-1.66772	1.589		C	1.37251	-1.3044	1.60465
		C	0.35255	-1.44239	0.830556		C	0.0998196	-0.94379	0.983077		C	0.196167	-0.984375	0.726527
		O	-0.869635	-0.945239	1.206		O	-0.883568	-1.83503	0.63103		O	-0.873101	-1.78377	1.06854
		C	-2.01361	-0.973014	0.410279		C	-2.1204	-1.29605	0.319166		C	-2.11733	-1.38153	0.609519
		C	-3.15755	-0.234247	1.06158		C	-2.69985	-0.413305	1.3963		C	-2.66712	-0.227311	1.40936
		N	-2.87773	0.306279	2.27464		N	-3.57011	0.530947	0.951139		N	-4.00684	-0.0148605	1.30693
		C	-3.86332	1.04207	3.04186		C	-4.21141	1.46435	1.8595		C	-4.66395	1.05186	2.04242
		O	-4.2494	-0.147368	0.503754		O	-2.42073	-0.599243	2.57625		O	-1.91798	0.467686	2.08957
		C	-2.17335	-1.55674	-0.777648		C	-2.76121	-1.70456	-0.774271		C	-2.70251	-2.01616	-0.403033
		O	0.578594	-1.97667	-0.226343		O	-0.00232624	0.245613	0.807118		O	0.156158	-0.171581	-0.160868
		H	0.993619	-1.66551	2.8658		H	2.11841	-0.992071	1.66629		H	2.27332	-0.84947	1.1945
		H	1.4614	-0.136933	2.11816		H	1.52774	-2.54664	0.994548		H	1.49947	-2.38491	1.70513
		H	2.30707	-1.63963	1.65321		H	0.983329	-2.0151	2.58733		H	1.17741	-0.898542	2.60217
		H	-1.95295	0.165808	2.65022		H	-3.56541	0.742572	-0.0351588		H	-4.58106	-0.738043	0.902739
		H	-3.5034	2.04907	3.27658		H	-3.6757	2.41991	1.90591		H	-5.4976	1.44603	1.45642
		H	-4.10107	0.527478	3.97931		H	-4.2102	1.01879	2.85413		H	-3.93484	1.84286	2.21693
		H	-4.76646	1.1149	2.43608		H	-5.24121	1.65008	1.54358		H	-5.04255	0.708829	3.01287
		H	-3.15629	-1.46267	-1.22243		H	-3.7803	-1.39251	-0.96536		H	-3.68408	-1.73384	-0.763756
		H	-1.38779	-2.0911	-1.28524		H	-2.29172	-2.38695	-1.47317		H	-2.19657	-2.82868	-0.911116
			X	Y	Z			X	Y	Z			X	Y	Z			X	Y	Z			X	Y	Z
Compound	No. of Atoms:	19					19					19					19					19
5	Isomer:	5_1					5_2					5_3					5_4					5_5
		C	0.935106	0.285643	0.106435		C	0.8464	0.208366	-0.114439		C	1.09791	0.00278878	0.101431		C	-0.658886	-0.0546919	-1.81154		C	1.02707	0.115244	0.170238
		C	-0.346538	-0.472534	-0.0924625		C	-0.483884	-0.486487	-0.0801978		C	-0.313253	-0.509204	0.0215646		C	-0.336938	-1.00446	-0.689008		C	-0.303641	-0.53084	-0.0888273
		O	-0.325981	-1.62873	0.650334		O	-0.390508	-1.65226	0.644152		O	-0.393833	-1.76053	0.576026		O	-1.34694	-0.967276	0.243417		O	-0.448662	-1.63765	0.720729
		C	-1.54185	-2.26602	0.848877		C	-1.58415	-2.2369	1.02732		C	-1.67044	-2.29069	0.748151		C	-1.37702	-1.70932	1.428		C	-1.73226	-2.13411	0.872796
		C	-2.47762	-1.52851	1.72988		C	-2.45919	-1.39425	1.88571		C	-2.57463	-1.54303	1.66126		C	-2.61999	-1.36237	2.18894		C	-2.57601	-1.34094	1.80395
		N	-2.13546	-0.417698	2.24866		N	-1.96746	-0.433039	2.54909		N	-3.81855	-1.8038	1.69946		N	-2.86332	-1.92773	3.2978		N	-2.21315	-0.174353	2.14483
		C	-3.09227	0.271756	3.10029		C	-2.85197	0.381166	3.36593		C	-4.64637	-1.08353	2.65438		C	-4.07045	-1.5822	4.02778		C	-3.04566	0.585352	3.06094
		O	-3.65898	-2.18819	1.88361		O	-3.7748	-1.75996	1.9362		O	-1.89198	-0.635908	2.41607		O	-3.42855	-0.430152	1.61449		O	-3.73934	-1.92031	2.22889
		C	-1.76165	-3.47955	0.347285		C	-1.83237	-3.5083	0.709778		C	-1.98312	-3.45544	0.18703		C	-0.475367	-2.59266	1.85648		C	-2.09696	-3.26137	0.261053
		O	-1.2737	-0.151822	-0.792328		O	-1.50846	-0.117377	-0.597712		O	-1.26369	0.0677095	-0.447339		O	0.645536	-1.69506	-0.599115		O	-1.1407	-0.174447	-0.876879
		H	1.7961	-0.384902	0.0546392		H	1.65108	-0.503692	-0.311169		H	1.80676	-0.766762	-0.213077		H	-0.725385	0.968036	-1.42871		H	1.81739	-0.635369	0.243252
		H	1.01802	1.07413	-0.640522		H	0.834059	0.992404	-0.87052		H	1.19997	0.892814	-0.518146		H	0.122935	-0.114477	-2.56724		H	1.24987	0.831708	-0.619526
		H	0.916841	0.726971	1.10788		H	1.02759	0.651053	0.870258		H	1.32426	0.254747	1.14245		H	-1.62662	-0.305616	-2.25456		H	0.969868	0.634116	1.13228
		H	-4.01512	0.538786	2.56252		H	-2.46877	1.40551	3.38658		H	-5.65789	-1.49407	2.63671		H	-3.7917	-1.21253	5.02176		H	-3.70847	1.24865	2.49075
		H	-2.64802	1.20013	3.46407		H	-2.84706	0.0122935	4.39949		H	-4.72728	-0.0138405	2.40611		H	-4.66276	-2.49124	4.18639		H	-2.4033	1.22209	3.67621
		H	-3.37546	-0.321579	3.98396		H	-3.89135	0.38795	3.01799		H	-4.27783	-1.16298	3.68942		H	-4.70223	-0.832613	3.53984		H	-3.6716	-0.0372439	3.71032
		H	-2.67933	-4.00594	0.571606		H	-2.69473	-4.0264	1.1114		H	-2.94506	-3.90378	0.395374		H	-0.684243	-3.06466	2.80807		H	-3.08958	-3.68142	0.373941
		H	-1.02008	-3.9563	-0.28204		H	-1.14909	-4.06575	0.0811534		H	-1.28613	-3.95765	-0.472535		H	0.415983	-2.83869	1.30394		H	-1.40799	-3.77859	-0.394797
		H	-4.23221	-1.68663	2.4795		H	-3.99402	-2.25254	1.13217		H	-2.51925	-0.113549	2.93486		H	-3.02534	-0.158787	0.775561		H	-3.66907	-2.88181	2.15505
			X	Y	Z			X	Y	Z
Compound	No. of Atoms:	19					19
6	Isomer:	6_1					6_2
		C	0.944807	-2.29537	0.872919		C	0.994472	-2.12628	0.598187
		C	-0.209614	-1.78703	0.0274551		C	-0.330072	-1.78678	-0.0665884
		O	-1.00866	-0.873304	0.803549		O	-1.06654	-0.923818	0.818702
		C	-2.29892	-1.32902	0.903654		C	-2.36082	-1.36327	0.917713
		C	-2.41555	-2.60335	0.138637		C	-2.47	-2.67221	0.21235
		N	-1.16004	-2.81814	-0.361176		N	-1.20808	-2.91539	-0.2655
		C	-0.802831	-3.9454	-1.19638		C	-0.889373	-4.0147	-1.15284
		O	-3.40475	-3.30138	-0.0231863		O	-3.4533	-3.38558	0.0889444
		C	-3.27477	-0.721547	1.57403		C	-3.34156	-0.727393	1.55361
		O	0.335048	-1.13261	-1.07203		O	-0.159857	-1.17301	-1.31462
		H	1.54955	-1.44583	1.19459		H	1.55002	-1.20565	0.799534
		H	1.57358	-2.97299	0.291333		H	1.59574	-2.76356	-0.0539912
		H	0.558727	-2.81972	1.74882		H	0.819183	-2.63769	1.54632
		H	-1.73177	-4.42439	-1.50882		H	-1.80279	-4.59803	-1.27818
		H	-0.192941	-4.6741	-0.651168		H	-0.111404	-4.65574	-0.72655
		H	-0.24784	-3.59968	-2.0719		H	-0.555623	-3.63725	-2.12303
		H	-4.25405	-1.18264	1.57905		H	-4.3179	-1.19379	1.58417
		H	-3.11626	0.207607	2.10655		H	-3.18802	0.227501	2.04014
		H	-0.395701	-0.746217	-1.57793		H	0.521844	-0.491751	-1.23136
			X	Y	Z			X	Y	Z			X	Y	Z			X	Y	Z			X	Y	Z			X	Y	Z			X	Y	Z			X	Y	Z			X	Y	Z
Compound	No. of Atoms:	19					19					19					19					19					19					19					19					19
7	Isomer:	7_1					7_2					7_3					7_4					7_5					7_6					7_7					7_8					7_9
		C	0.302374	-3.20293	0.584618		C	-0.0137791	-2.14208	0.0377083		C	0.473017	-3.41805	0.566671		C	1.20545	-3.56629	-1.52157		C	0.817441	-3.46209	0.124392		C	0.59404	-3.19114	0.441201		C	-0.991771	-4.23626	0.454503		C	1.16606	-4.15406	-1.49616		C	0.891938	-3.99457	-1.97956
		C	0.0627522	-3.61759	-0.847125		C	-0.0688687	-3.15452	-1.08993		C	-0.0478532	-3.87673	-0.77461		C	-0.30799	-3.54707	-1.54822		C	-0.617323	-3.56162	-0.349082		C	0.173749	-3.61948	-0.944577		C	-0.410094	-3.92433	-0.910952		C	0.0461401	-3.46543	-0.742628		C	-0.525936	-3.82247	-1.47857
		O	-4.48578	-2.01173	-0.645479		O	-3.9819	-1.60939	-0.16821		O	-4.00243	-3.21015	-1.17193		O	-4.44268	-2.4443	-1.3849		O	-2.9623	-1.89881	0.0744881		O	-4.47968	-2.46933	-0.52453		O	-3.83233	-2.03785	0.164245		O	-4.4918	-1.985	-0.689762		O	-4.28963	-2.97192	-0.685134
		C	-3.35355	-2.0531	-1.38799		C	-2.91683	-1.86563	-0.966359		C	-3.3315	-2.0311	-1.02481		C	-3.10712	-2.24336	-1.52708		C	-3.33293	-2.63605	-1.00932		C	-3.30449	-2.17447	-1.13818		C	-3.21847	-2.75574	-0.81151		C	-3.32566	-2.04188	-1.37536		C	-3.15166	-2.47516	-1.23424
		C	-2.29033	-2.89411	-0.737168		C	-2.55892	-3.31719	-1.00381		C	-1.86902	-2.20436	-0.712899		C	-2.32726	-2.80169	-0.379932		C	-2.23887	-2.79295	-2.02361		C	-2.16557	-2.93888	-0.515545		C	-2.00846	-2.04112	-1.34145		C	-2.33012	-2.95628	-0.720524		C	-2.05161	-2.37855	-0.217903
		N	-1.18205	-3.32443	-1.45829		N	-1.30654	-3.718	-1.46425		N	-1.22731	-3.30199	-1.29696		N	-0.931901	-2.92754	-0.441075		N	-0.917916	-2.88618	-1.54846		N	-1.1493	-3.37755	-1.3766		N	-0.885669	-2.82219	-1.64707		N	-1.18366	-3.35954	-1.43064		N	-0.750536	-2.70871	-0.642503
		C	-1.27647	-3.70338	-2.87937		C	-1.23379	-4.99994	-2.18457		C	-1.68434	-3.86146	-2.58066		C	-0.222848	-2.83836	0.845496		C	0.147109	-2.56701	-2.50708		C	-1.42983	-3.78079	-2.76548		C	0.00249253	-2.3417	-2.71557		C	-1.31213	-3.82574	-2.8205		C	0.35826	-2.11128	0.113492
		O	-2.44042	-3.13468	0.459804		O	-3.43897	-4.12638	-0.723001		O	-1.30204	-1.41605	0.0268949		O	-2.93726	-3.02582	0.662115		O	-2.47501	-2.7543	-3.22036		O	-2.13349	-3.09543	0.691844		O	-2.06128	-0.853666	-1.60827		O	-2.55658	-3.29572	0.431314		O	-2.26207	-1.90813	0.885137
		C	-3.20152	-1.30587	-2.48986		C	-2.35349	-0.931911	-1.74393		C	-3.85858	-0.804954	-1.10256		C	-2.59899	-1.48535	-2.50501		C	-4.54755	-3.13777	-1.25259		C	-3.11311	-1.22978	-2.06727		C	-3.66052	-3.89114	-1.3659		C	-3.0835	-1.26912	-2.44294		C	-3.02156	-1.95228	-2.45824
		O	0.925907	-4.15293	-1.51969		O	0.949151	-3.56395	-1.61855		O	0.503161	-4.76342	-1.40651		O	-0.949655	-4.04214	-2.45358		O	-1.45716	-4.19776	0.259175		O	0.958334	-4.13184	-1.72575		O	0.528841	-4.56631	-1.35016		O	0.20142	-2.9996	0.367807		O	-1.41681	-4.59892	-1.76711
		H	1.38048	-3.22322	0.744504		H	0.0826914	-1.12998	-0.360104		H	1.22417	-4.14355	0.879823		H	1.61698	-2.56196	-1.38382		H	1.50739	-3.93747	-0.579761		H	0.175567	-3.86389	1.19194		H	-0.151359	-4.54096	1.08137		H	0.914838	-5.19549	-1.72002		H	0.899452	-4.83205	-2.67593
		H	-0.186391	-3.90031	1.26784		H	0.890938	-2.36793	0.60536		H	-0.319104	-3.34105	1.31411		H	1.54732	-3.97759	-2.47026		H	1.12724	-2.41848	0.236839		H	0.2409	-2.18797	0.688537		H	-1.5147	-3.40309	0.923452		H	2.05215	-4.12607	-0.863772		H	1.58381	-4.20903	-1.15913
		H	-0.0975453	-2.2112	0.803108		H	-0.878959	-2.16678	0.699338		H	0.920376	-2.4259	0.484222		H	1.58126	-4.19324	-0.707041		H	0.886008	-3.9697	1.08561		H	1.68322	-3.22954	0.468634		H	-1.68258	-5.07923	0.38288		H	1.38612	-3.65718	-2.44575		H	1.24912	-3.0918	-2.48477
		H	-0.673582	-3.03961	-3.50364		H	-0.81999	-5.78311	-1.54413		H	-0.806549	-4.03023	-3.20313		H	-0.853044	-2.29424	1.54544		H	0.91508	-1.95837	-2.02773		H	-0.946399	-3.10596	-3.47598		H	-0.494926	-1.52126	-3.22696		H	-0.692881	-3.23951	-3.50455		H	0.791417	-2.82053	0.825219
		H	-2.31546	-3.66395	-3.19263		H	-0.584417	-4.87676	-3.05059		H	-2.35041	-3.15415	-3.06924		H	0.715408	-2.29839	0.7151		H	-0.296727	-2.00783	-3.32762		H	-2.50271	-3.77582	-2.93514		H	0.206841	-3.16302	-3.40246		H	-2.34968	-3.73074	-3.1298		H	-0.0365288	-1.26589	0.67259
		H	-0.889242	-4.71639	-2.98997		H	-2.23852	-5.27981	-2.49229		H	-2.20559	-4.80925	-2.43694		H	-0.0181939	-3.8269	1.26773		H	0.607284	-3.47101	-2.91782		H	-1.03062	-4.78307	-2.92183		H	0.950781	-1.99017	-2.30157		H	-1.02565	-4.87759	-2.89597		H	1.13625	-1.76387	-0.568171
		H	-2.28992	-1.32491	-3.06792		H	-1.52033	-1.1735	-2.38855		H	-3.22565	0.0566474	-0.941402		H	-1.53304	-1.34571	-2.60601		H	-4.7259	-3.68428	-2.16829		H	-2.12999	-1.06157	-2.48546		H	-3.09215	-4.375	-2.14858		H	-2.13783	-1.31249	-2.96351		H	-2.06519	-1.57528	-2.79411
		H	-3.9955	-0.640292	-2.80689		H	-2.73943	0.0804039	-1.7558		H	-4.91056	-0.642237	-1.31411		H	-3.25372	-1.00682	-3.22331		H	-5.36684	-3.0251	-0.549833		H	-3.92134	-0.592781	-2.41345		H	-4.60213	-4.34434	-1.07091		H	-3.82865	-0.563436	-2.79028		H	-3.85773	-1.89369	-3.14825
		H	-4.25556	-2.45006	0.196748		H	-4.35194	-2.48214	0.0618677		H	-4.9295	-3.02651	-1.37956		H	-4.5568	-2.79663	-0.482667		H	-3.64101	-1.97921	0.758246		H	-5.16737	-1.87759	-0.860871		H	-4.67551	-2.45814	0.385327		H	-4.32799	-2.48833	0.131551		H	-4.99819	-2.92035	-1.34161
			X	Y	Z			X	Y	Z
Compound	No. of Atoms:	19					19
8	Isomer:	8_1					8_2
		C	-0.408845	-3.79461	-2.06853		C	-1.40913	-3.82838	-0.153846
		C	-1.84582	-4.19279	-2.29624		C	-1.45379	-3.9307	-1.65725
		O	-4.88906	-3.21706	-3.23994		O	-5.36653	-3.48734	-3.26242
		C	-4.67104	-4.31324	-2.7649		C	-5.19	-4.38107	-2.45915
		C	-4.06547	-4.36376	-1.35266		C	-3.88151	-4.4324	-1.63603
		N	-2.70216	-4.10962	-1.18979		N	-2.68967	-4.21645	-2.30599
		C	-2.20893	-3.85205	0.167452		C	-2.64015	-4.26993	-3.77957
		O	-4.82474	-4.51186	-0.409819		O	-4.00238	-4.57667	-0.428327
		C	-5.15967	-5.61873	-3.32706		C	-6.22689	-5.39974	-2.07331
		O	-2.25692	-4.58396	-3.37752		O	-0.461206	-3.76305	-2.34201
		H	0.0837001	-4.48542	-1.37665		H	-1.6553	-4.78548	0.31037
		H	-0.332732	-2.79073	-1.6408		H	-2.13753	-3.10865	0.224906
		H	0.105602	-3.82566	-3.02791		H	-0.396366	-3.52515	0.111424
		H	-1.80572	-2.83971	0.24854		H	-1.63747	-4.57988	-4.06268
		H	-3.057	-3.95815	0.841417		H	-3.36533	-4.9931	-4.14875
		H	-1.43841	-4.5736	0.446536		H	-2.85826	-3.29287	-4.21293
		H	-5.62663	-5.45015	-4.29839		H	-5.8484	-6.40984	-2.26977
		H	-5.88635	-6.05677	-2.63408		H	-7.1425	-5.22827	-2.63936
		H	-4.3233	-6.31571	-3.42695		H	-6.41779	-5.33904	-0.998511
			X	Y	Z			X	Y	Z			X	Y	Z
Compound	No. of Atoms:	19					19					19
9	Isomer:	9_1					9_2					9_3
		C	-0.638046	-2.55348	1.53203		C	-0.455823	-2.67545	1.15094		C	-0.462674	-2.74937	1.10457
		C	-1.44321	-2.02494	0.348589		C	-1.49194	-1.93789	0.309254		C	-1.54312	-2.03623	0.297387
		O	-3.68508	0.763347	0.929973		O	-3.77407	0.816771	0.744684		O	-3.7463	0.788646	0.639769
		C	-3.1223	-0.274255	0.673695		C	-3.17946	-0.233031	0.687392		C	-3.17065	-0.273166	0.644796
		C	-3.81535	-1.6414	0.577734		C	-3.85252	-1.60966	0.580311		C	-3.86886	-1.64169	0.664175
		N	-2.82303	-2.55082	0.354905		N	-2.83723	-2.51897	0.482001		N	-2.8741	-2.57458	0.571729
		C	-3.09778	-3.97171	0.24712		C	-3.11174	-3.92303	0.245674		C	-3.17243	-3.9878	0.4212
		O	-5.0113	-1.86142	0.676564		O	-5.05132	-1.83472	0.594394		O	-5.06776	-1.84468	0.755242
		C	-1.64777	-0.49081	0.396634		C	-1.68461	-0.464158	0.715382		C	-1.68013	-0.534627	0.643003
		O	-0.759864	-2.46428	-0.807448		O	-1.12288	-1.92982	-1.06269		O	-1.33881	-2.2178	-1.10371
		H	0.370886	-2.13534	1.50393		H	0.510637	-2.17463	1.05736		H	0.508735	-2.27451	0.931613
		H	-0.55841	-3.64171	1.48475		H	-0.336011	-3.71129	0.816813		H	-0.388534	-3.79899	0.810058
		H	-1.11495	-2.27135	2.47403		H	-0.748109	-2.6903	2.20401		H	-0.678667	-2.695	2.17447
		H	-2.98152	-4.47913	1.21141		H	-2.77723	-4.22537	-0.753582		H	-2.77447	-4.5688	1.25878
		H	-2.41308	-4.41596	-0.47715		H	-4.19221	-4.05662	0.30898		H	-2.74806	-4.36181	-0.514221
		H	-4.12964	-4.09083	-0.0859232		H	-2.62457	-4.55595	0.992643		H	-4.25811	-4.08879	0.401271
		H	-1.24778	-2.15708	-1.58532		H	-0.811273	-2.8116	-1.30766		H	-0.391774	-2.15144	-1.28661
		H	-1.02681	-0.000292273	1.15019		H	-1.31694	-0.283278	1.73114		H	-1.28374	-0.315497	1.64113
		H	-1.39137	-0.0457593	-0.570914		H	-1.15281	0.202188	0.0346489		H	-1.15644	0.0936401	-0.0795576
			X	Y	Z			X	Y	Z			X	Y	Z			X	Y	Z			X	Y	Z
Compound	No. of Atoms:	19					19					19					19					19
10	Isomer:	10_1					10_2					10_3					10_4					10_5
		C	-2.43201	-1.22853	2.16106		C	-2.38771	-0.682483	0.723692		C	-3.7007	1.05775	1.97761		C	-3.69793	0.182605	0.969879		C	-3.72904	0.594691	2.19794
		C	-2.18309	0.23333	1.89279		C	-2.21412	0.118826	1.99442		C	-2.47692	0.178818	2.06556		C	-2.65787	0.280573	2.06045		C	-2.24706	0.483661	1.9964
		O	-1.10545	2.79793	-0.14168		O	-1.20476	2.59728	-0.270154		O	-1.25848	2.41776	0.431115		O	-1.27185	2.03592	0.295792		O	-1.29396	2.01502	-0.755518
		C	-0.959343	1.64823	0.241739		C	-0.891121	1.9005	0.686018		C	-0.790559	1.29595	0.589878		C	-0.621839	1.12501	0.791782		C	-0.846484	1.20359	0.0232388
		C	0.438623	1.1856	0.569386		C	0.494566	1.30635	0.691143		C	0.712602	1.1711	0.620237		C	0.859876	1.09267	0.505259		C	0.610722	1.19984	0.457326
		N	0.629048	-0.00613848	0.965476		N	0.827375	0.506181	1.62019		N	1.26138	0.0370162	0.78338		N	1.58204	0.171558	0.996757		N	1.47246	1.65153	-0.360284
		C	1.97436	-0.445556	1.29606		C	2.15008	-0.0956433	1.61095		C	2.71108	-0.0543555	0.814701		C	3.00523	0.147933	0.702216		C	2.87062	1.58202	0.0412021
		O	1.37378	2.14156	0.398862		O	1.2495	1.69026	-0.358269		O	1.34327	2.35332	0.458265		O	1.26936	2.10166	-0.292966		O	0.908134	0.630281	1.6464
		C	-2.0763	0.652487	0.417001		C	-1.80466	1.59773	1.84344		C	-1.62972	0.0570754	0.78344		C	-1.20225	0.0370714	1.66351		C	-1.74658	0.0990289	0.608018
		O	-2.07722	1.06854	2.76917		O	-2.43979	-0.336692	3.09454		O	-2.14766	-0.409251	3.07416		O	-2.93808	0.535186	3.21572		O	-1.45004	0.716714	2.8997
		H	-3.28735	-1.59019	1.57972		H	-2.89012	-1.62429	0.945678		H	-4.14427	1.18295	2.96581		H	-4.69634	0.263739	1.40101		H	-3.95614	0.856649	3.2312
		H	-1.55044	-1.78847	1.83143		H	-1.40271	-0.894536	0.294003		H	-4.43267	0.594055	1.3052		H	-3.60052	-0.761723	0.423136		H	-4.21739	-0.348058	1.92765
		H	-2.60293	-1.39284	3.22541		H	-2.95488	-0.115609	-0.0222284		H	-3.43792	2.02621	1.54098		H	-3.53415	0.992978	0.252342		H	-4.12556	1.35923	1.51884
		H	2.74707	0.316484	1.15405		H	2.68266	0.219914	2.5153		H	3.23136	0.904516	0.726369		H	3.34615	0.947602	0.037199		H	3.02457	1.86149	1.09042
		H	2.21745	-1.32156	0.684593		H	2.75696	0.153494	0.734682		H	3.03544	-0.713599	0.00142479		H	3.25158	-0.821356	0.254685		H	3.46081	2.23917	-0.602135
		H	1.98573	-0.776274	2.34063		H	2.03814	-1.18332	1.67543		H	3.00779	-0.541056	1.75034		H	3.55766	0.20722	1.64675		H	3.25248	0.559683	-0.0788149
		H	-1.89674	-0.217469	-0.219942		H	-2.71765	2.187	1.70351		H	-0.984484	-0.815736	0.859856		H	-0.588059	-0.056952	2.56233		H	-1.17603	-0.831293	0.70739
		H	-3.01507	1.12808	0.116945		H	-1.32846	1.8884	2.78193		H	-2.29653	-0.0252093	-0.0820947		H	-1.09864	-0.908957	1.11629		H	-2.57623	-0.0520635	-0.0828709
		H	0.880794	2.9292	0.0918942		H	0.670596	2.27113	-0.891862		H	0.630381	3.01638	0.364167		H	0.465806	2.62277	-0.489339		H	0.11551	0.619632	2.2398
			X	Y	Z			X	Y	Z			X	Y	Z			X	Y	Z			X	Y	Z
Compound	No. of Atoms:	19					19					19					19					19
11	Isomer:	11_1					11_2					11_3					11_4					11_5
		C	-0.376137	-1.34639	0.79027		C	0.262082	-2.21831	0.351107		C	0.0417294	-0.973141	2.6667		C	-0.518556	-2.99772	1.40646		C	-0.551534	-1.85843	1.84382
		C	0.737126	-1.79697	1.70003		C	0.64602	-1.72905	1.72977		C	0.313689	-2.21772	1.8568		C	0.367766	-1.79761	1.63549		C	0.897176	-1.45863	1.84346
		O	3.50048	-3.75762	2.35014		O	3.17861	-4.21056	1.53347		O	3.0768	-1.75239	2.41865		O	2.48113	-3.74183	0.673988		O	2.11525	-4.1693	0.671173
		C	2.83681	-3.12453	1.55457		C	2.87635	-3.03407	1.6126		C	2.77507	-1.99082	1.26347		C	2.68619	-2.68683	1.24871		C	2.58253	-3.17471	1.17817
		C	3.50363	-2.16547	0.547533		C	3.65306	-1.9711	0.812322		C	3.87143	-2.1888	0.192679		C	3.96105	-1.86829	0.936462		C	3.90156	-2.57516	0.633485
		N	4.84338	-2.14172	0.657875		N	4.74896	-2.46665	0.209899		N	5.112	-2.04701	0.698009		N	4.73148	-2.46404	0.00571295		N	3.99496	-1.2277	0.733693
		C	5.69638	-1.3162	-0.17386		C	5.62737	-1.66853	-0.623702		C	6.31341	-2.17139	-0.103703		C	5.98294	-1.90345	-0.464095		C	5.1407	-0.502969	0.210046
		O	2.82068	-1.52201	-0.248255		O	3.24486	-0.811782	0.758464		O	3.57866	-2.43758	-0.973288		O	4.19301	-0.805014	1.50444		O	4.756	-3.32032	0.170764
		C	1.33223	-3.18785	1.43685		C	1.75275	-2.5041	2.46894		C	1.35746	-2.11403	0.748264		C	1.74372	-2.07991	2.26591		C	1.89614	-2.49273	2.37078
		O	1.16992	-1.12187	2.61439		O	0.0787183	-0.809225	2.27958		O	-0.254543	-3.27337	2.06018		O	0.0468886	-0.663991	1.34521		O	1.28969	-0.389093	1.40315
		H	-0.80774	-0.414437	1.15701		H	-0.687517	-1.77294	0.0528923		H	-0.753643	-1.16514	3.38762		H	-1.39273	-2.71239	0.820538		H	-0.659436	-2.81396	1.31688
		H	-1.15101	-2.11618	0.707585		H	0.193691	-3.31099	0.320514		H	-0.240005	-0.140044	2.01297		H	-0.842878	-3.39755	2.37496		H	-1.16089	-1.08985	1.36818
		H	0.0469923	-1.19336	-0.208185		H	1.03659	-1.91286	-0.36062		H	0.959662	-0.682245	3.18793		H	0.0475506	-3.79046	0.908261		H	-0.892949	-2.02526	2.87182
		H	6.37414	-1.93119	-0.774777		H	5.25833	-0.642698	-0.608997		H	6.95039	-2.97991	0.268777		H	5.94403	-1.70694	-1.54026		H	5.51533	0.205469	0.954573
		H	5.05408	-0.738136	-0.839009		H	6.65214	-1.6902	-0.240746		H	6.88691	-1.23903	-0.0955034		H	6.14649	-0.964897	0.0660427		H	4.87966	0.0487783	-0.699789
		H	6.29157	-0.63065	0.437475		H	5.62818	-2.03548	-1.65515		H	6.00948	-2.39603	-1.1265		H	6.81688	-2.58246	-0.259582		H	5.91967	-1.22754	-0.0264595
		H	1.06055	-3.54428	0.4388		H	1.29276	-3.36038	2.97408		H	1.29945	-2.98994	0.0973694		H	1.62565	-2.80983	3.0748		H	2.63121	-1.98258	2.99761
		H	0.951546	-3.88875	2.18513		H	2.15879	-1.824	3.22325		H	1.17312	-1.23937	0.109133		H	2.16652	-1.15166	2.64637		H	1.38699	-3.26978	2.94283
		H	5.23667	-2.73968	1.37383		H	4.90887	-3.45887	0.330715		H	5.16863	-1.84542	1.68815		H	4.38647	-3.34133	-0.362023		H	3.17512	-0.698629	1.028
			X	Y	Z			X	Y	Z
Compound	No. of Atoms:	19					19
12	Isomer:	12_1					12_2
		C	0.0348031	1.83894	-0.445156		C	-0.43397	1.56641	0.0374286
		C	-1.00801	1.40323	-1.44225		C	-1.18039	1.29862	-1.24565
		O	-2.92709	0.445773	-3.24228		O	-2.56837	0.614197	-3.59031
		C	-2.30939	-0.393809	-2.41754		C	-2.33805	-0.302507	-2.66958
		C	-2.71629	-1.84528	-2.52934		C	-2.83014	-1.68303	-3.05286
		N	-3.66777	-2.06907	-3.4649		N	-3.33099	-2.40657	-2.01691
		C	-4.20455	-3.38841	-3.73463		C	-3.84149	-3.75534	-2.19153
		O	-2.204	-2.70378	-1.81544		O	-2.74451	-2.08134	-4.20723
		C	-1.36552	0.00429871	-1.51707		C	-1.6671	-0.0397477	-1.50382
		O	-1.55093	2.24878	-2.18988		O	-1.36947	2.22428	-2.06495
		H	0.194627	2.91501	-0.51666		H	-0.126291	2.6115	0.0776694
		H	0.977209	1.31161	-0.629319		H	0.446874	0.918836	0.105988
		H	-0.28283	1.57901	0.570638		H	-1.06859	1.33594	0.900262
		H	-5.28593	-3.41312	-3.56532		H	-4.93449	-3.78127	-2.12334
		H	-3.71898	-4.08909	-3.0553		H	-3.42349	-4.42359	-1.43334
		H	-4.00345	-3.69114	-4.7676		H	-3.54149	-4.09664	-3.18214
		H	-4.00061	-1.26911	-3.9844		H	-3.46636	-1.94386	-1.13063
		H	-2.53075	1.35732	-3.02307		H	-2.15294	1.45941	-3.22028
		H	-0.906932	-0.738973	-0.879895		H	-1.46083	-0.836399	-0.80109
